# Supplementary material for: Supramolecular Motifs in the Crystal Structures of Triethylbenzene Derivatives Bearing Pyridinium Subunits in Combination with Pyrimidinyl or Pyridinyl Groups
Source: Molecules. 2023 Sep 7;28(18):6485. doi: 10.3390/molecules28186485 (PMC10535844; doi:10.3390/molecules28186485)
Supplement: Supplementary file 1 [file molecules-28-06485-s001.zip]

Archive with 1 entries (1 files):
- molecules-2523534-supplementary.pdf
